# Supplementary material for: Theoretical Insight into Psittacofulvins and Their Derivatives
Source: Molecules. 2024 Jun 10;29(12):2760. doi: 10.3390/molecules29122760 (PMC11206620; doi:10.3390/molecules29122760)
Supplement: Supplementary file 1 [file molecules-29-02760-s001.zip]

Archive with 1 entries (1 files):
- molecules-3021636-supplementary.pdf
